# Supplementary material for: A mutation in the major autophagy gene, WIPI2, associated with global developmental abnormalities
Source: Brain. 2019 Apr 10;142(5):1242–54. doi: 10.1093/brain/awz075 (PMC6487338; doi:10.1093/brain/awz075)
Supplement: Supplementary Data [file awz075_supp.zip]

Archive with 3 entries (2 files):
- awz075-Suppl_data/
- awz075-Suppl_data/awz075_Suppl_2.pdf
- awz075-Suppl_data/awz075_Suppl_1.pdf
